# Supplementary material for: Combination of thalidomide and Clostridium butyricum relieves chemotherapy-induced nausea and vomiting via gut microbiota and vagus nerve activity modulation
Source: Front Immunol. 2023 Jun 22;14:1220165. doi: 10.3389/fimmu.2023.1220165 (PMC10327820; doi:10.3389/fimmu.2023.1220165)
Supplement: Supplementary Figure 1 — The combination of THD and C. butyricum promote PARP cleaved in CRC mice. (A) Western blotting of cleaved PARP (n=3). (B) Relative expressions of cleaved PARP (n=3). Significance determined using one-way ANOVA with Tukey’s multiple comparison test and expressed as mean ± SD, * P < 0.05, ** P < 0.01. [file DataSheet_1.zip]

Archive with 2 entries (2 files):
- Figure S1/Figure S1A.ai
- Figure S1/Figure S1B.pzfx
